# Supplementary material for: Odor-dependent temporal dynamics in Caenorhabitis elegans adaptation and aversive learning behavior
Source: PeerJ. 2018 Jun 12;6:e4956. doi: 10.7717/peerj.4956 (PMC6003392; doi:10.7717/peerj.4956)
Supplement: Data S1 — Attraction index data to each odor for each trial is found in each datasheet. [file peerj-06-4956-s009.xlsx]

## Sheet: 2-Ethoxythiazole(N2)
	data	control	odor	outside	total	ci
	20170704	0	94	16	110	0.85
	20170710	19	110	3	132	0.68
	20170711	9	50	5	64	0.64
	20170722	0	152	8	160	0.95
	20170724	3	215	8	226	0.94
						0.812

## Sheet: 2-Ethoxythiazole(ceh-36)
	data	control	odor	outside	total	ci
	20170711	9	24	17	50	0.3
	20170722	24	16	35	75	-0.11
	20170724	43	87	41	171	0.26
	20170807	36	31	33	100	-0.05
						0.1

## Sheet: 2-Ethoxythiazole(odr-7)
	data	control	odor	outside	total	ci
	20170711	9	60	1	70	0.72
	20170722	8	176	10	194	0.87
	20170724	21	261	9	291	0.82
	20170807	26	136	1	163	0.67
						0.77

## Sheet: Benzyl propionate (N2)
	data	control	odor	outside	total	ci
	20170724	5	69	15	89	0.72	1/100
	20170828	23	115	3	141	0.65
희경	20170901	4	225	9	238	0.93
해수	20170901	8	58	8	74	0.68
희경	20170904	5	129	10	144	0.86
해수	20170904	2	82	3	87	0.92
해수	20170905	14	81	37	132	0.51
희경	20170906	0	46	1	47	0.98
해수	20170906	2	27	4	33	0.76
heekyung	20171106					0.8
						0.781

## Sheet: Benzyl propionate(ceh-36)
	data	control	odor	outside	total	ci
	20170811	20	154	19	193	0.69	1/100
희경	20170916	16	65	36	117	0.42
희경	20170920	48	107	118	273	0.22
희경	20170919	105	70	160	335	-0.11
heekyung	20171106					0.12
heekyung	20171107					0.64
						0.33

## Sheet: Benzyl propionate(odr-7)
	data	control	odor	outside	total	ci
	20170811	36	136	3	175	0.57	1/100
희경	20170916	70	290	43	403	0.55
희경	20170920	295	205	53	553	-0.16
희경	20170919	187	215	31	433	0.07
heekyung	20171106					0.24
heekyung	20171107					0.32
						0.265

## Sheet: butyric acid(N2)
	data	control	odor	outside	total	ci
	20170710	21	107	8	136	0.63	1/100
	20170711	7	52	7	66	0.68
희경	20170916	16	61	12	89	0.51
희경	20171013	48	99	46	193	0.26
해수	20171013	1	88	4	93	0.94
해수	20170929	10	30	34	74	0.27
해수	20170927	8	47	11	66	0.59
heekyung	20171107
						0.554286

## Sheet: butyric acid(ceh-36)
	data	control	odor	outside	total	ci
	20170711	0	45	11	56	0.8	1/100
희경	20170916	70	211	56	337	0.42
희경	20171013	11	52	73	136	0.3
해수	20171013	3	89	4	96	0.9
해수	20170929	29	41	45	115	0.1
해수	20170927	15	25	48	88	0.11
heekyung	20171106					-0.11
heekyung	20171107					0.32
						0.355

## Sheet: butyric acid(odr-7)
	data	control	odor	outside	total	ci
	20170711	10	13	76	99	0.03	1/100
희경	20170916	66	157	24	247	0.37
희경	20171013	53	113	15	181	0.33
해수	20171013	100	106	92	298	0.02
해수	20170929	67	75	38	180	0.04
soyoung	20171010	6	43	18	67	0.552
heekyung	20171106					0.15
heekyung	20171107					0.3
						0.224

## Sheet: 1-pentanol(N2)
	data	control	odor	outside	total	ci
	20170710	11	83	13	107	0.67
	20170711	17	97	20	134	0.59
	20170714	3	57	3	63	0.85
	20170718	2	74	7	83	0.86
	20170722	7	120	25	152	0.74
	20170724	3	134	6	143	0.92
						0.771667
										0

[truncated: 42 more sheets: 1-pentanol(ceh-36), 1-pentanol(odr-7), Benzyl mercaptan (N2), Benzyl mercaptan(ceh-36), Benzyl mercaptan(odr-7), 2-cyclohexylethanol(N2), 2-cyclohexylethanol(ceh-36), 2-cyclohexylethanol(odr-7), 2-Heptanone, ceh-36(2-Heptanone), odr-7(2-Heptanone), 1-Methylpyrrole, ceh-36(1-Methypyrrole), odr-7(1-Methypyrrole), 4-Chlorobenzyl mercaptan, ceh-36(4-chlorobenzyl), odr-7(4-chlorobenzyl), isobutyric acid(N2), isobutyric acid(ceh-36), isobutyric acid(odr-7) …]
