# Supplementary material for: Odor-dependent temporal dynamics in Caenorhabitis elegans adaptation and aversive learning behavior
Source: PeerJ. 2018 Jun 12;6:e4956. doi: 10.7717/peerj.4956 (PMC6003392; doi:10.7717/peerj.4956)
Supplement: Data S2 — Attraction data is shown for each trial at each time point for standard and real-time assays. [file peerj-06-4956-s010.xlsx]

## Sheet: N2 standard
N2	min	0	10	20	30	40	50	60	70	80	90	100	110	120
	20170717	0.875
	20170816	1	0.96	0.71	0.82	0.77	0.53	0.51	0.55	0.18	0.29	0.09	0.14	0.26
교수님	20170811
	20170823	0.92	0.79	0.8	0.7	0.43	0.11	0.15	0.1	-0.02	0.1	-0.12	0.05	-0.14
	20170824	0.87	0.975	0.89	0.7	0.59	0.29	0.21	0.18	0.25	0.26	-0.09	-0.25	-0.13
	20170828	0.94	0.93	0.91	0.9	0.92	0.76	0.67	0.65	0.56	0.4	0.36	0.3	0.36
	20170913	0.99	0.96	0.9	0.82	0.66	0.19	0.27	0.22	0.2	0.12	0.02	-0.09	0.05									0	10	20	30	40	50	60	70	80	90	100	110	120
	20170914	0.87	0.88	0.78	0.9	0.29	0.1	0.13	0.1	0.17	-0.02	-0.25	-0.28	-0.13								N2
	20170915	0.94	0.94	0.91	0.82	0.49	0.41	0.08	0.19	0.26	-0.01	-0.07	-0.33	-0.13								cng-3
	20170916	0.85	0.66	0.68	0.64	0.52	0.21	0.17	0.29	0.14	0.05	-0.125	0.06	0.16								adp-1
		0.917222	0.886875	0.8225	0.7875	0.58375	0.325	0.27375	0.285	0.2175	0.14875	-0.023125	-0.05	0.0375
		0.0182405	0.0387406	0.0330449	0.0342131	0.0702531	0.0810643	0.0733372	0.0727275	0.057717	0.0537998	0.0653762	0.0794625	0.0712578
CNG-3	min	0	10	20	30	40	50	60	70	80	90	100	110	120
	20170717	0.95
	20170816	0.84	0.85	0.44	0.56	0.5	0.4	0.47	0.08	0.06	0.13	0.11	0.03	0.03
	20170912	0.83	0.82	0.76	0.87	0.82	0.84	0.81	0.77	0.06	0.04	0.075	0.175	0.08
	20170914	0.88	0.78	0.87	0.85	0.7	0.75	0.83	0.26	0.18	-0.1	-0.32	-0.07	0.1
	20170915	0.85	0.93	0.78	0.86	0.92	0.7	0.75	0.07	0.14	0.01	0-0.03	-0.03	-0.14
	20170916	0.81	0.73	0.75	0.68	0.7	0.66	0.59	0.31	0.09	-0.09	0.04	0.03	-0.18
		0.86	0.822	0.72	0.764	0.728	0.67	0.69	0.298	0.106	-0.002	-0.02375	0.027	-0.022
		0.0203306	0.0336749	0.0731437	0.0618547	0.0703136	0.0738918	0.069282	0.127256	0.0235797	0.0428252	0.0997784	0.0415812	0.0578273
ADP-1	min	0	10	20	30	40	50	60	70	80	90	100	110	120
	20170725	0.45	0.74	0.81	0.73	0.79	0.88	0.85	0.85	0.57	0.88	0.46	0.62	0.65
	20170811	0.96	0.81	0.97	0.85	0.61	0.64	0.47	0.49	0.68	0.72	0.65	0.66	0.74
	20170816	0.91	0.88	0.95	0.94	0.91	0.76	0.87	0.77	0.52	0.81	0.78	0.77	0.87
	20170828	0.92	0.92	0.88	0.84	0.92	0.95	0.81	0.94	0.86	0.82	0.85	0.88	0.86
		0.81	0.8375	0.9025	0.84	0.8075	0.8075	0.75	0.7625	0.6575	0.8075	0.685	0.7325	0.78
		0.120485	0.03966	0.0363719	0.0430116	0.0721543	0.0682367	0.094163	0.0972433	0.0753188	0.0330088	0.0856835	0.0585057	0.0524404

## Sheet: Supp Fig 3
	1:200 TMT
		0	20	40	60	80	100	120		min	0	20	40	60	80	100	120
Heekyung	171204	0.9	0.36	0.71	0.08	0.39	0.46	0.37		20170717	0.875
Haesoo	171204	0.94	0.79	0.75	0.3	0.56	0.35	0.56		20170816	1	0.71	0.77	0.51	0.18	0.09	0.26
Soyoung	171204	0.89	0.47	0.12	0.32	0.36	0.69	0.42		20170811
Heekyung	171203	0.99	0.3	0.65	0.32	0.69	0.55	0.18		20170823	0.92	0.8	0.43	0.15	-0.02	-0.12	-0.14
Haesoo	171203	0.98	0.79	0.66	0.23	0.6	0.49	0.15		20170824	0.87	0.89	0.59	0.21	0.25	-0.09	-0.13
Soyoung	171203	0.96	0.81	0.27	0.06	0.53	0.63	0.41		20170828	0.94	0.91	0.92	0.67	0.56	0.36	0.36
Heekyung	171202	0.95	0.63	0.09	0.84	0.54	0.49	0.11		20170913	0.99	0.9	0.66	0.27	0.2	0.02	0.05
Haesoo	171202	0.97	0.71	-0.02	0.75	0.65	0.65	0.57		20170914	0.87	0.78	0.29	0.13	0.17	-0.25	-0.13
Soyoung	171202	0.98	0.65	0.95	0.79	0.8	0.93	0.64		20170915	0.94	0.91	0.49	0.08	0.26	-0.07	-0.13
Heekyung	171129	0.984	0.943	0.892	0.54	0.675	0.74	0.411		20170916	0.85	0.68	0.52	0.17	0.14	-0.125	0.16
Haesoo	171129	0.943	0.466	0.817	0.819	0.674	0.39	0.232
Soyoung	171129	0.895	0.968	0.885	0.88	0.567	0.444	0.294			0.917222	0.8225	0.58375	0.27375	0.2175	-0.023125	0.0375
Heekyung	171128	0.75	0.89	0.61	0.81	0.58	0.49	0.38			0.0182405	0.0330449	0.0702531	0.0733372	0.057717	0.0653762	0.0712578
Haesoo	171128	0.93	0.69	0.58	0.81	0.41	0.49	0.18
											0	20	40	60	80	100	120
		0.933	0.676214	0.568857	0.539214	0.573286	0.556714	0.3505		Benzaldehyde	0.917222	0.8225	0.58375	0.27375	0.2175	-0.023125	0.0375
		0.0166878	0.0563646	0.0860456	0.0821528	0.0332406	0.041616	0.0446339		2,4,5-TMT	0.933	0.676214	0.568857	0.539214	0.573286	0.556714	0.3505

## Sheet: Fig 2B
N
		30	40	50	60	70	80	90	100	110	120
	N2	0.80975	0.8365	0.774	0.758	0.626	0.627	0.4075	0.4193	0.371	0.247		0.0406893	0.0275283	0.044302	0.0599407	0.0703199	0.0740278	0.0814223	0.0847351	0.0715146	0.0771586
	cng-3	0.724444	0.743333	0.757778	0.793889	0.741111	0.706444	0.533333	0.395167	0.261778	0.241667		0.0350837	0.0344803	0.034832	0.0252732	0.042277	0.0419722	0.0903081	0.103756	0.112286	0.0933259
	adp-1	0.83	0.87875	0.90375	0.90875	0.88625	0.8375	0.77125	0.8425	0.828125	0.77125		0.0469422	0.0343531	0.0214591	0.026487	0.0254907	0.0495966	0.0617436	0.0302814	0.0329493	0.0491149

## Sheet: Fig 1C
	N2	min	10	20	30	40	50	60	70	80	90	100	110	120
		20170727	0.35	0.18	-0.05	-0.21	-0.03	0.19	0.08	0.2	0.05	-0.06	0.1	-0.1
	해수	20170727	-0.5	-0.5	-0.38	-0.4	-0.55	-0.33	-0.28	-0.31	-0.19	-0.18	-0.14	-0.11
		20170728	-0.5	-0.5	-0.52	-0.65	-0.74	-0.86	-0.77	-0.76	-0.65	-0.64	-0.54	-0.47
		20170802	0.5	0.5	0.57	0.44	0.06	-0.13	-0.56	-0.61	-0.51	-0.7	-0.4	-0.6
	Soyoung	20171113			-0.714	-0.639	-0.774	-0.667	-0.701	-0.795	-0.769	-0.808	-0.562	-0.564
	Soyoung	20171114						0.458	0.179	0.283	0.333	0.315	0.196	0.033
	heekyung	20171116			-0.25	-0.82	-0.76	-0.65	-0.67	-0.73	-0.75	-0.77	-0.79	-0.77
	heekyung	20171115			-0.21	-0.08	0.07	0.49	0.27	0.27	-0.16	-0.04	-0.01	0.11
	heekyung	20171114			0.4	0.54	0.35	0.11	0.09	-0.04	-0.03	-0.14	-0.11	-0.23
	heekyung	20171113			-0.01	-0.12	0.01	-0.16	-0.22	-0.29	-0.3	0.06	-0.61	-0.46
	haesoo	20171116					-0.28	-0.48	-0.27	-0.38	-0.37	-0.44	-0.46	-0.28
	haesoo	20171114			-0.97	-0.96	-0.91	-0.71	-0.65	-0.65	-0.57	-0.57	-0.57	-0.45
	haesoo	20171113			-0.35	-0.6	-0.56	-0.56	-0.49	-0.45	-0.44	-0.46	-0.58	-0.49
		N2	-0.0375	-0.08	-0.225818	-0.318091	-0.342833	-0.253769	-0.307077	-0.327846	-0.335077	-0.341	-0.344308	-0.337
			0.268774	0.251131	0.135552	0.147152	0.122117	0.125764	0.101359	0.109238	0.0912258	0.0988341	0.086811	0.0732176
		10	20	30	40	50	60	70	80	90	100	110	120
	benzaldehyde	0.643182	0.653636	0.791591	0.826818	0.791818	0.782727	0.655455	0.672727	0.436818	0.448909	0.402727	0.299091
	control	-0.0375	-0.08	-0.225818	-0.318091	-0.342833	-0.253769	-0.307077	-0.327846	-0.335077	-0.341	-0.344308	-0.337
		0.0690785	0.0493878	0.0577236	0.0460753	0.0378516	0.0481133	0.0569283	0.061488	0.0665725	0.0714033	0.060861	0.0667549
		0.268774	0.251131	0.135552	0.147152	0.122117	0.125764	0.101359	0.109238	0.0912258	0.0988341	0.086811	0.0732176

## Sheet: N2
N2	min	10	20	30	40	50	60	70	80	90	100	110	120
해수	20170421	0.75	0.81	0.81	0.9	0.73	0.71	0.6	0.55	0.44	0.54	0.32	0.01			0.281375	90
해수																20170428	0.12	0.5	0.18	0.3	0.65	0.75	0.75	0.63	0.45	0.3	0.119	-0.03
	20170703	0.75	0.75	0.7	0.76	0.53	0.57	0.61	0.81	0.57	0.5	0.38	0.33
	20170707	0.43	0.55	0.59	0.72	0.7	0.34	0.46	0.45	0.2	0.073	0.33	0.31
	20170712	0.31	0.84	0.72	0.9	0.84	0.94	0.35	0.39	-0.01	0.02	0.02	0
	20170714	0.87	0.5	0.94	0.83	0.72	0.71	0.63	0.55	0.275	0.34	0.2	0.16				30-40	50-60	70-80	90-100	110-120			100-110
	20170717	0.5	0.83	0.88	0.875	0.89	0.8	0.85	0.89	0.67	0.54	0.54	0.41				0.823125	0.766	0.6265	0.4134	0.309
해수	20170718	0.89	0.95	0.97	0.97	0.96	0.94	0.89	0.87	0.86	0.88	0.84	0.73				0.0241043	0.0363202	0.04969	0.0572061	0.0531379
	20170719	0.625	0.3	0.6875	0.71	0.65	0.89	0.24	0.23	0.23	0.16	0.28	0.01
																	p=	0.1979	0.0291979	0.00774034	0.189131
	20170724	0.5	0.66	0.93	0.9	0.97	0.91	0.82	0.9	0.54	0.57	0.25	0.05			20170724	0.7	0.64	0.65	0.81	0.75	0.78	0.86	0.74	0.73	0.79	0.59	0.53
해수																20170721	1	0.6	0.77	0.82	0.95	0.96	0.69	0.94	0.44	0.495	0.45	0.3
	20170725	0.5	0.57	0.87	0.8	0.75	0.77	0.81	0.63	0.3	0.57	0.55	0.46
																	30-40	40-50	50-60	60-70	70-80	80-90	90-100	100-110	110-120
	avarage	0.6125	0.676	0.80975	0.8365	0.774	0.758	0.626	0.627	0.4075	0.4193	0.371	0.247				0.002675	-0.00625	-0.0016	-0.0132	0.0001	-0.02195	0.00118	-0.00483	-0.0124
		0.0618297	0.0622575	0.0406893	0.0275283	0.044302	0.0599407	0.0703199	0.0740278	0.0814223	0.0847351	0.0715146	0.0771586			Change over time	0.002675	-0.0017875	-0.001725	-0.00459375	-0.003655	-0.00670417	-0.00557786	-0.00548437	-0.00625278
																proportion of change	-0.0475344	0.111062	0.0284318	0.234562	-0.00177699	0.390049	-0.0209685	0.0858285	0.220347
																	-0.0475344	0.0635273	0.0919591	0.326522	0.324745	0.714793	0.693825	0.779653	1
																	40	50	60	70	80	90	100	110	120

## Sheet: cng-3
	min	10	20	30	40	50	60	70	80	90	100	110	120
해수	20170718	0.55	0.72	0.76	0.77	0.78	0.77	0.78	0.77	0.67	0.64	0.52	0.47
	20170719	0.5	0.7	0.71	0.73	0.78	0.76	0.57	0.585	0.07	-0.116	-0.45	-0.295
	20170721	0.42	0.62	0.61	0.69	0.78	0.8	0.69	0.76	0.75	0.5125	0.29	0.33
	20170724	0.7	0.73	0.78	0.68	0.78	0.83	0.87	0.82	0.8	0.69	0.57	0.51				30-40	50-60	70-80	90-100	110-120
해수	20170724	0.54	0.68	0.67	0.7	0.81	0.85	0.79	0.77	0.68	0.63	0.6	0.44				0.733889	0.775833	0.723778	0.46425	0.251722
	20170725	0.56	0.69	0.84	0.85	0.89	0.895	0.87	0.81	0.65	0.45	0.16	0.34				0.0239708	0.0213294	0.0292016	0.0687946	0.0708655
	20170727	0.61	0.76	0.88	0.86	0.82	0.84	0.86	0.683	0.62	0.58	0.47	0.39
해수	20170727	0.36	0.53	0.55	0.55	0.54	0.63	0.53	0.43	0.46	0.27	0.19	0.08				p=	0.199906	0.159148	0.00142412	0.0385991
	20170728	0.16	0.71	0.72	0.86	0.64	0.77	0.71	0.73	0.1	-0.1	0.006	-0.09
	avarage	0.488889	0.682222	0.724444	0.743333	0.757778	0.793889	0.741111	0.706444	0.533333	0.395167	0.261778	0.241667
		0.0527427	0.02296	0.0350837	0.0344803	0.034832	0.0252732	0.042277	0.0419722	0.0903081	0.103756	0.112286	0.0933259

## Sheet: adp-1
ADP-1	min	10	20	30	40	50	60	70	80	90	100	110	120
	20170712	0.58	0.79	0.87	0.93	0.98	0.95	0.86	0.88	0.81	0.84	0.7	0.64
	20170714	0.88	0.65	0.84	0.71	0.92	0.76	0.81	0.73	0.62	0.8	0.75	0.62
	20170717	0.48	0.6875	0.65	0.75	0.82	0.9	0.78	0.7	0.72	0.68	0.78	0.6
	20170719	0.65	0.68	0.88	0.88	0.9	0.84	0.84	0.6	0.44	0.89	0.875	0.92
	20170721	0.81	0.96	0.9	0.98	0.96	0.99	0.94	0.96	0.95	0.94	0.92	0.88
	20170724	0.84	0.97	0.96	0.95	0.91	0.96	0.95	0.96	0.79	0.94	0.94	0.92
해수	20170724	0.32	0.64	0.6	0.9	0.81	0.93	0.95	0.94	0.93	0.85	0.75	0.73
	20170725	0.67	0.83	0.94	0.93	0.93	0.94	0.96	0.93	0.91	0.8	0.91	0.86
	avarage	0.65375	0.775937	0.83	0.87875	0.90375	0.90875	0.88625	0.8375	0.77125	0.8425	0.828125	0.77125
		0.0678217	0.0474387	0.0469422	0.0343531	0.0214591	0.026487	0.0254907	0.0495966	0.0617436	0.0302814	0.0329493	0.0491149

## Sheet: Fig 2C
	N2 circle	0	40		N2 square	30	70
		0.875				0.81	0.6		N2	0.917222	0.58375
		1	0.77						cng-1	0.86	0.728
						0.7	0.61
		0.92	0.43			0.59	0.46		N2	0.80975	0.626
		0.87	0.59			0.72	0.35		cng-1	0.724444	0.741111
		0.94	0.92			0.94	0.63
		0.99	0.66			0.88	0.85		N2	0.0182405	0.0702531		0.0406893	0.0703199
		0.87	0.29			0.97	0.89		cng-3	0.0203306	0.0703136		0.0350837	0.042277
		0.94	0.49			0.6875	0.24
		0.85	0.52
						0.93	0.82
		0.917222	0.58375	p=	0.000212088
		0.0182405	0.0702531			0.87	0.81
	cng-3 circle	0	40
		0.95				0.80975	0.626	p=	0.0363291
		0.84	0.5			0.0406893	0.0703199
		0.83	0.82
		0.88	0.7		cng square	30	70
		0.85	0.92			0.76	0.78
		0.81	0.7			0.71	0.57
						0.61	0.69
		0.86	0.728	p=	0.0815883	0.78	0.87
		0.0203306	0.0703136			0.67	0.79
						0.84	0.87
						0.88	0.86
						0.55	0.53
						0.72	0.71
						0.724444	0.741111	p=	0.765516
						0.0350837	0.042277
