# Supplementary material for: Odor-dependent temporal dynamics in Caenorhabitis elegans adaptation and aversive learning behavior
Source: PeerJ. 2018 Jun 12;6:e4956. doi: 10.7717/peerj.4956 (PMC6003392; doi:10.7717/peerj.4956)
Supplement: Data S3 — Percent nuclear localized GFP::EGL-4 is indicated for each time point for each trial for each odor. [file peerj-06-4956-s011.xlsx]

## Sheet: combined 50%
		1-methylpyrrole	75.415	75
		Benzaldehyde	70.04	72
		2-ethoxythiazole	57.895	58
		4-chlorobenzylmercaptan	89.531	87
		2,4,5-TMT	88.752	89
			0.0497253	0.0629926

## Sheet: Benzaldehyde
Time	Time^2	Time^3	Time frame	20171106	20171107	20171113	20171114	20171121	20171120	20171117	20171116	Average	logistic dependent	S.E.M
1	1	1	0	10	10	0	10	10	5	15	5	8.125	-2.20387	1.6195
2	4	8	20	15	20	20	15	5	0	10	25	13.75	-2.81299	2.95048
3	9	27	40	55	50	25	25	20	5	10	10	25	-3.60094	6.54654
4	16	64	60	80	80	70	35	40	15	15	20	44.375	-4.62197	10.0195
5	25	125	80	90	90	30	50	45	60	40	40	55.625	-5.24465	8.09748
6	36	216	100	90	100	55	80	45	85	25	65	68.125	-6.22615	8.9611
7	49	343	120	95		90	85	50	55	35	80	70	-6.44788	8.72872		78.7287
						SUMMARY OUTPUT				x	(x-1)*20
									50 % :	4.50201	70.0402
						Regression Statistics
						Multiple R	0.998773
						R Square	0.997548
						Adjusted R Square	0.995097
						Standard Error	1.78087
						Observations	7
						ANOVA
							df	SS	MS	F	Significance F
						Regression	3	3871.29	1290.43	406.883	0.000205933
						Residual	3	9.51451	3.1715
						Total	6	3880.8
							Coefficients	Standard Error	t Stat	P-value	Lower 95%	Upper 95%	Lower 95.0%	Upper 95.0%
						Intercept	13.3036	5.17023	2.57311	0.0822703	-3.1504	29.7575	-3.1504	29.7575
						X Variable 1	-11.9916	5.21647	-2.29879	0.105105	-28.5927	4.60957	-28.5927	4.60957
						X Variable 2	7.36607	1.467	5.02118	0.0152151	2.69742	12.0347	2.69742	12.0347
						X Variable 3	-0.642361	0.121173	-5.30119	0.013102	-1.02799	-0.256735	-1.02799	-0.256735
						SUMMARY OUTPUT				x	(x-1)*20
									50 % :	4.61928	72.3855
						Regression Statistics
						Multiple R	0.993874
						R Square	0.987786
						Adjusted R Square	0.985343
						Standard Error	0.199259
						Observations	7
						ANOVA
							df	SS	MS	F	Significance F
						Regression	1	16.0546	16.0546	404.355	5.62286e-06
						Residual	5	0.198521	0.0397041
						Total	6	16.2531
							Coefficients	Standard Error	t Stat	P-value	Lower 95%	Upper 95%	Lower 95.0%	Upper 95.0%
						Intercept	-1.42234	0.168405	-8.44597	0.000381895	-1.85524	-0.989441	-1.85524	-0.989441
						X Variable 1	-0.757217	0.0376564	-20.1086	5.62286e-06	-0.854016	-0.660418	-0.854016	-0.660418

## Sheet: 4-chlorobenzyl mercaptan
Time	Time^2	Time^3	Time frame	20171113	20171108	20171115	20171114	20171121	20171121a	20171120	20171117	20171116	20171124	20171129	20171128	average	logistic dependent	S.E.M
1	1	1	0	0	10	10	10	5	5	10	5	15	0	0	30	8.33333	-2.24607	2.41
2	4	8	20	5	12.5	0	15	20	0	0	0	5	20	20	30	10.625	-2.52658	2.98552
3	9	27	40	20	22	20	20	10	10	25	5	10	45	20	25	19.3333	-3.28239	3.01344
4	16	64	60	5	58	20	20	14	10	35	30	20	50	25	35	26.8333	-3.76873	4.53911
5	25	125	80	50	85	20	40	20	38	35	30	25	70	75	40	44	-4.7628	6.2837
6	36	216	100	45	95	45	65	64	63	75	30	40	75	35	65	58.0833	-5.79887	5.56022
7	49	343	120	55	95	90	60	75	45	40	30	50	70	75	88	64.4167	-6.61637	6.0771		70.4938
						SUMMARY OUTPUT				x	(x-1)*20
									50 % :	5.47653	89.5306
						Regression Statistics
						Multiple R	0.997268
						R Square	0.994544
						Adjusted R Square	0.989089
						Standard Error	2.3632
						Observations	7
						ANOVA
							df	SS	MS	F	Significance F
						Regression	3	3054.26	1018.09	182.299	0.00068296
						Residual	3	16.7541	5.5847
						Total	6	3071.02
							Coefficients	Standard Error	t Stat	P-value	Lower 95%	Upper 95%	Lower 95.0%	Upper 95.0%
						Intercept	17.5	6.86083	2.55071	0.0838908	-4.33423	39.3342	-4.33423	39.3342
						X Variable 1	-14.3153	6.9222	-2.06803	0.130488	-36.3448	7.71422	-36.3448	7.71422
						X Variable 2	6.1379	1.94669	3.15299	0.0511473	-0.0573511	12.3331	-0.0573511	12.3331
						X Variable 3	-0.445602	0.160795	-2.77124	0.0694966	-0.957324	0.0661201	-0.957324	0.0661201
						SUMMARY OUTPUT				x	(x-1)*20
									50 % :	5.33047	86.6095
						Regression Statistics
						Multiple R	0.988269
						R Square	0.976676
						Adjusted R Square	0.972011
						Standard Error	0.276046
						Observations	7
						ANOVA
							df	SS	MS	F	Significance F
						Regression	1	15.9545	15.9545	209.373	2.84465e-05
						Residual	5	0.381006	0.0762012
						Total	6	16.3355
							Coefficients	Standard Error	t Stat	P-value	Lower 95%	Upper 95%	Lower 95.0%	Upper 95.0%
						Intercept	-1.1237	0.233301	-4.81653	0.00481309	-1.72342	-0.523983	-1.72342	-0.523983
						X Variable 1	-0.754853	0.0521677	-14.4697	2.84465e-05	-0.888954	-0.620752	-0.888954	-0.620752

## Sheet: Methylpyrrole
Time	Time^2	Time^3	Time frame	171204	171130	171129	171128	171205	average	logistic dependent	S.E.M
1	1	1	0	10	10	10	10	0	8	-2.19148	2
2	4	8	20	5	48	5	20	5	16.6	-3.05778	8.37019
3	9	27	40	15	15	10	20	5	13	-2.75398	2.54951
4	16	64	60	10	60	10	15	45	28	-3.79579	10.3199
5	25	125	80	75	65	85	15	95	67	-6.39114	13.9284
6	36	216	100	50	90	50	50		60	-5.67881	10
7	49	343	120	55	85	80	65	65	70	-6.87173	5.47723		75.4772
						SUMMARY OUTPUT				x	(x-1)*20
									50 % :	4.7808	75.616
						Regression Statistics
						Multiple R	0.954967
						R Square	0.911962
						Adjusted R Square	0.823924
						Standard Error	11.4023
						Observations	7
						ANOVA
							df	SS	MS	F	Significance F
						Regression	3	4040.27	1346.76	10.3587	0.0431556
						Residual	3	390.035	130.012
						Total	6	4430.31
							Coefficients	Standard Error	t Stat	P-value	Lower 95%	Upper 95%	Lower 95.0%	Upper 95.0%
						Intercept	31.6571	33.1031	0.95632	0.409461	-73.6916	137.006	-73.6916	137.006
						X Variable 1	-32.2643	33.3992	-0.966021	0.405293	-138.555	74.0268	-138.555	74.0268
						X Variable 2	12.2524	9.39267	1.30446	0.283129	-17.6393	42.144	-17.6393	42.144
						X Variable 3	-0.983333	0.775826	-1.26747	0.294431	-3.45236	1.48569	-3.45236	1.48569
						SUMMARY OUTPUT				x	(x-1)*20
									50 % :	4.74098	74.8195
						Regression Statistics
						Multiple R	0.934963
						R Square	0.874157
						Adjusted R Square	0.848988
						Standard Error	0.734971
						Observations	7
						ANOVA
							df	SS	MS	F	Significance F
						Regression	1	18.7616	18.7616	34.7319	0.00200007
						Residual	5	2.70091	0.540182
						Total	6	21.4625
							Coefficients	Standard Error	t Stat	P-value	Lower 95%	Upper 95%	Lower 95.0%	Upper 95.0%
						Intercept	-1.11725	0.621164	-1.79864	0.131989	-2.714	0.479503	-2.714	0.479503
						X Variable 1	-0.81857	0.138896	-5.89338	0.00200007	-1.17561	-0.461525	-1.17561	-0.461525

## Sheet: ethoxythizaole
Time	Time^2	Time^3	Time frame	20171106	20171107	20171121	20171121a	20171120	20171117	201711162	20171123	average	logistic dependent	S.E.M
1	1	1	0	10	10	5	5	10	5	15	25	10.625	-2.49723	2.39745
2	4	8	20	15	35	10	15	35	0	20	30	20	-3.26506	4.43203
3	9	27	40	35	50	10	45	45	15	20	40	32.5	-3.96522	5.4281
4	16	64	60	65	75	55	40	65	30	25	45	50	-4.80427	6.33866
5	25	125	80	80	90	55	87	75	60	50	65	70.25	-6.02005	5.2839
6	36	216	100	100	95	80	45	80	85	75	70	78.75	-7.02084	5.95744		84.7074
7	49	343	120			80	60	75	90	75	70	75	-6.4838	4.08248
						SUMMARY OUTPUT				x	(x-1)*20
									50 % :	3.89477	57.8953
						Regression Statistics
						Multiple R	0.998728
						R Square	0.997457
						Adjusted R Square	0.994914
						Standard Error	1.9735
						Observations	7
						ANOVA
							df	SS	MS	F	Significance F
						Regression	3	4582.9	1527.63	392.232	0.000217542
						Residual	3	11.6842	3.89472
						Total	6	4594.58
							Coefficients	Standard Error	t Stat	P-value	Lower 95%	Upper 95%	Lower 95.0%	Upper 95.0%
						Intercept	19.0714	5.72948	3.32865	0.0447642	0.837677	37.3052	0.837677	37.3052
						X Variable 1	-16.5139	5.78072	-2.85672	0.0647511	-34.9107	1.88296	-34.9107	1.88296
						X Variable 2	9.75446	1.62568	6.00023	0.00927173	4.58082	14.9281	4.58082	14.9281
						X Variable 3	-0.892361	0.13428	-6.64553	0.00694331	-1.3197	-0.465022	-1.3197	-0.465022
						SUMMARY OUTPUT				x	(x-1)*20
									50 % :	3.92073	58.4147
						Regression Statistics
						Multiple R	0.970187
						R Square	0.941263
						Adjusted R Square	0.929515
						Standard Error	0.454468
						Observations	7
						ANOVA
							df	SS	MS	F	Significance F
						Regression	1	16.549	16.549	80.1246	0.000290069
						Residual	5	1.03271	0.206541
						Total	6	17.5817
							Coefficients	Standard Error	t Stat	P-value	Lower 95%	Upper 95%	Lower 95.0%	Upper 95.0%
						Intercept	-1.79006	0.384095	-4.66044	0.00552989	-2.7774	-0.802706	-2.7774	-0.802706
						X Variable 1	-0.768789	0.0858864	-8.95123	0.000290069	-0.989567	-0.548011	-0.989567	-0.548011

## Sheet: TMT
Time	Time^2	Time^3	Time frame	20171113	20171108	20171114	20171121	20171121a	20171120	20171117	20171116	20171123	average	logistic dependent	S.E.M
1	1	1	0	0	10	10	5	5	10	10	5	15	7.77778	-2.17572	1.46986
2	4	8	20	5	13.7	25	0	0	10	5	15	50	13.7444	-2.85231	5.25397
3	9	27	40	10	20	30		5	30	5	20	55	21.875	-3.48451	5.89624
4	16	64	60	35	39	45	75	0	32	20	25	65	37.3333	-4.44474	7.57004
5	25	125	80	30	96	55	15	42	40	35	40	70	47	-5.07821	7.97043
6	36	216	100	45	46	65	55	35	75	40	35	70	51.7778	-5.45666	5.05189
7	49	343	120	55	45		86	35	65	75	45	75	60.125	-6.44624	6.33989		66.4649
						SUMMARY OUTPUT				x	(x-1)*20
									50 % :	5.43759	88.7518
						Regression Statistics
						Multiple R	0.996089
						R Square	0.992194
						Adjusted R Square	0.984387
						Standard Error	2.51105
						Observations	7
						ANOVA
							df	SS	MS	F	Significance F
						Regression	3	2404.29	801.429	127.102	0.00116814
						Residual	3	18.9161	6.30538
						Total	6	2423.2
							Coefficients	Standard Error	t Stat	P-value	Lower 95%	Upper 95%	Lower 95.0%	Upper 95.0%
						Intercept	5.80476	7.29009	0.796254	0.484072	-17.3955	29.0051	-17.3955	29.0051
						X Variable 1	-1.5239	7.35529	-0.207184	0.849132	-24.9317	21.8839	-24.9317	21.8839
						X Variable 2	3.40794	2.06849	1.64755	0.198002	-3.17492	9.99079	-3.17492	9.99079
						X Variable 3	-0.300309	0.170855	-1.75768	0.17705	-0.844047	0.24343	-0.844047	0.24343
						SUMMARY OUTPUT				x	(x-1)*20
									50 % :	5.47117	89.4234
						Regression Statistics
						Multiple R	0.996349
						R Square	0.992711
						Adjusted R Square	0.991253
						Standard Error	0.142042
						Observations	7
						ANOVA
							df	SS	MS	F	Significance F
						Regression	1	13.7395	13.7395	680.986	1.54401e-06
						Residual	5	0.10088	0.020176
						Total	6	13.8404
							Coefficients	Standard Error	t Stat	P-value	Lower 95%	Upper 95%	Lower 95.0%	Upper 95.0%
						Intercept	-1.47492	0.120047	-12.2861	6.32246e-05	-1.78351	-1.16633	-1.78351	-1.16633
						X Variable 1	-0.700499	0.0268434	-26.0957	1.54401e-06	-0.769502	-0.631495	-0.769502	-0.631495
