# Supplementary material for: Odor-dependent temporal dynamics in Caenorhabitis elegans adaptation and aversive learning behavior
Source: PeerJ. 2018 Jun 12;6:e4956. doi: 10.7717/peerj.4956 (PMC6003392; doi:10.7717/peerj.4956)
Supplement: Data S7 — This dataset combines the previous dataset for experiments conducted with real-time odor behavior set with experiments to optimize concentration. [file peerj-06-4956-s015.xlsx]

## Sheet: Sheet1
	dilution	Sample size	30	40	50	60	70	80	90	100	110	120
IAA	100	1	0.96	0.91	0.92	0.92	0.93	0.96	0.94	0.94	0.93	0.93
IAA	1000	8	0.77125	0.77625	0.7475	0.7175	0.70125	0.68875	0.58375	0.535	0.465	0.34375
IAA	5000	2	0.9	0.895	0.885	0.865	0.885	0.895	0.9	0.91	0.895	0.88
IAA	30000	1	-0.5	-0.47	-0.47	-0.7	-0.56	-0.45	-0.19	-0.28	-0.19	-0.38
IAA	50000	1	0.4	0.5	0.11	0.09	0.18	0.13	0.13	-0.05	-0.06	-0.35
2-heptanone	100	4	0.24	0.2325	0.3725	0.0525	0.04	0.18	0.1325	0.105	0.081	0.025
2-heptanone	1000	12	0.502222	0.431222	0.5112	0.474727	0.374167	0.3575	0.20875	0.148667	0.0795	0.05675
2,4,5-TMT	500	14	0.913385	0.913	0.906231	0.898308	0.868538	0.857231	0.783923	0.735308	0.644077	0.564308
2,4,5-TMT	1000	1	0.86	0.83	0.85	0.9	0.89	0.9	0.88	0.88	0.83	0.85
2-ethoxythiazole	300	5	0.928	0.916	0.88	0.746	0.8	0.76	0.604	0.636	0.588	0.544
2-ethoxythiazole	500	10	0.82875	0.77375	0.77	0.73375	0.67375	0.64	0.57875	0.4875	0.43375	0.30875
2-cyclohexylethanol	100	5	0.74	0.824	0.846	0.89	0.888	0.86	0.856	0.812	0.73	0.676
2-cyclohexylethanol	5000	5	0.775167	0.7445	0.661	0.7215	0.724667	0.730667	0.6845	0.646	0.5875	0.5936
2-cyclohexylethanol	10000	2	0.32	0.13	0.765	0.565	0.565	0.5925	0.4235	0.46	0.365	0.155
1-methylpyrrole	100	3	0.333333	0.373333	0.393333	0.26	0.198333	0.04	-0.05	0.00333333	-0.1	-0.176667
1-methylpyrrole	1000	8	0.674	0.514	0.5	0.506	0.386	0.37	0.314	0.276	0.244	0.092
1-pentanol	500	1	0.72	0.8	0.83	0.84	0.84	0.86	0.89	0.93	0.93	0.96
1-pentanol	10000	8	0.68725	0.727	0.70775	0.640375	0.642375	0.5275	0.498125	0.44675	0.405125	0.291

## Sheet: Isoamyl alcohol(N2)
min	10	20	30	40	50	60	70	80	90	100	110	120			min	10	20	30	40	50	60	70	80	90	100	110	120
20170811	0.52	0.7	0.96	0.91	0.92	0.92	0.93	0.96	0.94	0.94	0.93	0.93	1/100	2ul	20170818	0.55	0.85	0.83	0.94	0.95	0.92	0.91	0.91	0.77	0.73	0.77	0.72	1/10000
20170829														3ul
	0.52	0.7	0.96	0.91	0.92	0.92	0.93	0.96	0.94	0.94	0.93	0.93				0.55	0.85	0.83	0.94	0.95	0.92	0.91	0.91	0.77	0.73	0.77	0.72
min	10	20	30	40	50	60	70	80	90	100	110	120			min	10	20	30	40	50	60	70	80	90	100	110	120
20170822	-0.5	0	0.4	0.5	0.11	0.09	0.18	0.13	0.13	-0.05	-0.06	-0.35	1/50000		20170828	0.5	0.5	-0.5	-0.47	-0.47	-0.7	-0.56	-0.45	-0.19	-0.28	-0.19	-0.38	1/30000
	-0.5	0	0.4	0.5	0.11	0.09	0.18	0.13	0.13	-0.05	-0.06	-0.35				0.5	0.5	-0.5	-0.47	-0.47	-0.7	-0.56	-0.45	-0.19	-0.28	-0.19	-0.38
min	10	20	30	40	50	60	70	80	90	100	110	120			min	10	20	30	40	50	60	70	80	90	100	110	120
20170906	0.75	0.96	0.84	0.82	0.8	0.8	0.88	0.9	0.89	0.92	0.89	0.86	1/5000		20170907	0.5	0.75	0.5	0.62	0.6	0.62	0.77	0.78	0.75	0.56	0.41	0.22		1/1000
20170906	0.96	0.96	0.96	0.97	0.97	0.93	0.89	0.89	0.91	0.9	0.9	0.9			20170911	0.48	0.64	0.88	0.91	0.69	0.61	0.58	0.42	0.32	0.25	0.28	0.14
															20170912	0.64	0.79	0.89	0.9	0.96	0.86	0.82	0.77	0.72	0.62	0.56	0.54
															20170919	0.66	0.83	0.84	0.83	0.82	0.83	0.8	0.81	0.77	0.78	0.76	0.64
															20170915	0.68	0.82	0.77	0.92	0.94	0.89	0.82	0.83	0.69	0.78	0.64	0.6
															20170913	0.6	0.83	0.87	0.74	0.76	0.61	0.54	0.46	0.45	0.35	0.26	0.16
															20170914	0.77	0.81	0.86	0.94	0.92	0.9	0.91	0.97	0.74	0.68	0.52	0.35
															20170913	0.67	0.66	0.56	0.35	0.29	0.42	0.37	0.47	0.23	0.26	0.29	0.1
	0.855	0.96	0.9	0.895	0.885	0.865	0.885	0.895	0.9	0.91	0.895	0.88
																0.625	0.76625	0.77125	0.77625	0.7475	0.7175	0.70125	0.68875	0.58375	0.535	0.465	0.34375
																										50% change	0.21375
																										50% AI	0.5575

## Sheet: 2-hepatonone
min	10	20	30	40	50	60	70	80	90	100	110	120			min	10	20	30	40	50	60	70	80	90	100	110	120
20170707	0.54	0.51	0.51	0.48	0.43	0.13	0.29	0.39	0.22	0.11	0.164	0.18	1/100															1/1000
20170823	0.21	0.55	0	0.12	0.3	-0.22	-0.35	-0.35	-0.29	-0.21	-0.26	-0.24			20170906	0.5	0.08	0.14	0.17	0.33	0.25	0.13	0.3	0.23	0.33	0.02	0.16
20170824	0.39	0.24	0.66	0.69	0.66	0.73	0.57	0.73	0.61	0.64	0.61	0.5			20171031	0.61	0.64	0.74	0.85	0.91	1	0.56	0.44	0.04	-0.09	-0.08	-0.16
20170828	0.17	0.07	-0.21	-0.36	0.1	-0.43	-0.35	-0.05	-0.01	-0.12	-0.19	-0.34									0.432	0.468	0.42	0.315	0.563	0.309	0.138
															20171013	0	0.833	0.75	0.5	0.722	0.5	0.575	0.568	0.271	0.087	0.211	0.433
															20170914	0.49	0.29	0.32	0.29	0.36	0.4	0.25	0.23	0.14	-0.28	-0.22	-0.18
															20170911	0.5	0.5	0.37	0.33	0.38	0.23	0.39	0.48	0.25	0.26	0.15	-0.16
															20171031			0.75	0.78	0.56	0.53	0.5	0.4	0.5	0.26	0.3	0.5
															20171116					0.42	0.3	0.1	0.14	0.13	-0.05	0.01	-0.07
															20171114							0.587	0.562	0.449	0.634	0.354	0.39
															20171115			0.5	0.4	0.34	0.28	0.11	0.17	-0.03	-0.16	-0.1	-0.22
															20171114			0.59	0.171	0.5	0.56	0.32	0.17	0.04	0.06	-0.03	-0.05
															20171113			0.36	0.39	0.59	0.74	0.5	0.41	0.17	0.17	0.03	-0.1
	0.3275	0.3425	0.24	0.2325	0.3725	0.0525	0.04	0.18	0.1325	0.105	0.081	0.025				0.42	0.4686	0.502222	0.431222	0.5112	0.474727	0.374167	0.3575	0.20875	0.148667	0.0795	0.05675
																0.107285	0.131541	0.0735183	0.0808434	0.0598823	0.0702915	0.0539226	0.043831	0.0465677	0.0803625	0.0528774	0.0751255
																										50% change	0.222736
																										50% AI	0.279486

## Sheet: 2,4,5-Trimethylthiazole(N2)
min	10	20	30	40	50	60	70	80	90	100	110	120			min	10	20	30	40	50	60	70	80	90	100	110	120
20170818	0.65	0.73	0.86	0.83	0.85	0.9	0.89	0.9	0.88	0.88	0.83	0.85	1/1000		20170828	0.81	0.94	0.85	0.87	0.9	0.84	0.81	0.92	0.71	0.61	0.42	0.32	1/500
															20170829	0.83	0.97	0.97	0.97	0.92	0.93	0.91	0.83	0.71	0.67	0.58	0.48
															20170830	0.72	0.94	0.94	0.9	0.97	0.97	0.98	0.98	0.97	0.96	0.92	0.88
															20170901	0.83	0.96	0.98	0.92	0.95	0.96	0.89	0.89	0.81	0.78	0.67	0.86
															20170904	0.92	1	0.97	0.92	0.81	0.82	0.81	0.74	0.64	0.59	0.48	0.25
															20170905	0.63	0.91	0.93	0.91	0.95	0.87	0.93	0.9	0.81	0.69	0.55	0.49
															20170906	1	0.88	0.92	0.93	0.89	0.92	0.89	0.85	0.89	0.81	0.8	0.73
															20170926	0.75	0.786	0.904	0.929	0.941	0.848	0.851	0.864	0.831	0.809	0.803	0.436
															20170919	0.65	0.81	0.83	0.88	0.9	0.93	0.88	0.83	0.76	0.76	0.67	0.59
															20170915	0.8	0.94	0.93	0.96	0.97	0.9	0.88	0.92	0.9	0.8	0.62	0.6
															20170911	0.72	0.97	0.99	0.97	0.97	0.95	0.81	0.79	0.75	0.79	0.72	0.69
															20190911	0.52	0.54	0.75	0.77	0.82	0.82	0.83	0.79	0.65	0.61	0.48	0.37
															20170908	0.56	0.9	0.91	0.94	0.79	0.92	0.82	0.84	0.76	0.68	0.66	0.64
	0.65	0.73	0.86	0.83	0.85	0.9	0.89	0.9	0.88	0.88	0.83	0.85				0.749231	0.888154	0.913385	0.913	0.906231	0.898308	0.868538	0.857231	0.783923	0.735308	0.644077	0.564308
																0.0380193	0.0337384	0.0189106	0.0146856	0.0175368	0.0146687	0.0146614	0.0179951	0.0271275	0.0292179	0.0400843	0.0544986
																										50% change	0.174538
																										50% AI	0.738846

## Sheet: Isobutric  acid(N2)
min	10	20	30	40	50	60	70	80	90	100	110	120				min	10	20	30	40	50	60	70	80	90	100	110	120
20170811	0.5	0	0.5	0.14	0.19	0.31	0.06	-0.14	-0.25	-0.32	-0.45	-0.42	1/500		lid	20170822	0.5	0.5	0.5	0.5	0.53	0.54	0.54	0.51	0.5	0.43	0.32	0.21	1/500
20170816	0.5	0.5	0.63	-0.56	-0.29	-0.375	-0.4218	-0.44	-0.6	-0.6	-0.65	-0.53
20170816	-0.28	0.1	-0.06	0	-0.29	-0.25	-0.41	-0.22	-0.3	-0.38	-0.37	-0.38
20170816	-0.36	-0.07	0.3	-0.03	0.08	-0.38	-0.49	-0.51	-0.48	-0.4	-0.47	-0.53
	0.09	0.1325	0.3425	-0.1125	-0.0775	-0.17375	-0.31545	-0.3275	-0.4075	-0.425	-0.485	-0.465					0.5	0.5	0.5	0.5	0.53	0.54	0.54	0.51	0.5	0.43	0.32	0.21
																min	10	20	30	40	50	60	70	80	90	100	110	120
															lid	20170823	0.5	0.5	0.52	0.52	0.55	0.53	0.52	0.22	0.07	0.046	-0.01	-0.19	1/1000
																20170824	0.09	-0.17	-0.08	0.26	0.02	-0.26	-0.13	-0.12	-0.08	-0.1	-0.19	-0.22
																	0.295	0.165	0.22	0.39	0.285	0.135	0.195	0.05	-0.005	-0.027	-0.1	-0.205

## Sheet: 2-Ethoxythiazole(N2)
min	10	20	30	40	50	60	70	80	90	100	110	120			min	10	20	30	40	50	60	70	80	90	100	110	120
20170811	0.74	0.92	0.88	0.96	0.89	0.51	0.66	0.6	0.41	0.41	0.27	0.23	1/100		20170824	0.62	0.7	0.58	0.27	0.4	0.4	0.37	0.42	0.43	0.3	0.36	0.04	1/300
20170816	0.78	0.87	0.9	0.93	0.88	0.73	0.76	0.74	0.63	0.57	0.56	0.52			20170824	0.81	0.85	0.65	0.45	0.33	0.31	0.26	0.2	0.09	0	-0.04	-0.18
20170818	0.53	0.8	0.93	0.84	0.77	0.69	0.81	0.81	0.57	0.69	0.73	0.57			20170828	0.77	0.93	0.74	0.84	0.85	0.82	0.84	0.85	0.83	0.76	0.75	0.64
20170822	0.68	0.9	0.96	0.91	0.89	0.89	0.9	0.8	0.68	0.68	0.66	0.69			20170829	0.84	0.92	0.95	0.95	0.84	0.77	0.52	0.41	0.29	0.22	0.13	0.1
20170823	0.77	0.93	0.97	0.94	0.97	0.91	0.87	0.85	0.73	0.83	0.72	0.71			20170829	0.6	0.52	0.93	0.97	0.98	0.86	0.72	0.66	0.54	0.32	0.23	0.19
															20170901	0.67	0.9	0.91	0.94	0.9	0.87	0.9	0.87	0.81	0.77	0.72	0.56
	0.7	0.884	0.928	0.916	0.88	0.746	0.8	0.76	0.604	0.636	0.588	0.544			20170905	0.74	0.96	0.98	0.94	0.92	0.89	0.88	0.89	0.83	0.75	0.66	0.48
															20170912	0.75	0.81	0.89	0.83	0.94	0.95	0.9	0.82	0.81	0.78	0.66	0.64
															20170913	0.76	0.9	0.91	0.93	0.91	0.77	0.66	0.43	0.44	0.32	0.3	0.19
															20170914	0.88	0.96	1	0.99	1	0.95	0.91	0.91	0.86	0.69	0.59	0.52
																0.725	0.82375	0.82875	0.77375	0.77	0.73375	0.67375	0.64	0.57875	0.4875	0.43375	0.30875
																										50% change	0.26
																										50% AI	0.56875

## Sheet: 2-cyclohexylethanol(N2)
min	10	20	30	40	50	60	70	80	90	100	110	120			min	10	20	30	40	50	60	70	80	90	100	110	120
20170807	0.7	0.78	0.87	0.92	0.95	0.94	0.92	0.94	0.9	0.89	0.63	0.56	1/100		20170818	0.38	0.16	0.31	0.72	0.87	0.63	0.49	0.56	0.42	0.4	0.35	0.25	1/10000
20170811	0.79	0.93	0.61	0.95	0.92	0.74	0.94	0.88	0.89	0.8	0.76	0.77	1/100		20170822	0.5	0.33	0.33	-0.46	0.66	0.5	0.64	0.625	0.427	0.52	0.38	0.06
20170816	0.75	0.875	0.53	0.75	0.89	0.92	0.84	0.84	0.81	0.69	0.75	0.71	1/100
20170816	0.39	0.55	0.71	0.7	0.67	0.91	0.8	0.71	0.77	0.77	0.64	0.53	1/100
20170914			0.98	0.8	0.8	0.94	0.94	0.93	0.91	0.91	0.87	0.81
	0.6575	0.78375	0.74	0.824	0.846	0.89	0.888	0.86	0.856	0.812	0.73	0.676				0.44	0.245	0.32	0.13	0.765	0.565	0.565	0.5925	0.4235	0.46	0.365	0.155
min	10	20	30	40	50	60	70	80	90	100	110	120
20170901	0.56	0.81	0.86	0.69	0.41	0.54	0.5	0.44	0.41	0.27	0.22		1/5000
20170906	0.74	0.85	0.86	0.97	0.8	0.79	0.88	0.92	0.92	0.89	0.82	0.71
20171013	1	1	0.761	0.927	0.906	0.919	0.928	0.904	0.837	0.956	0.745	0.848
20170913	0.41	0.47	0.35	0.28	0.18	0.29	0.23	0.34	0.13	0	0.02	-0.1
20170911	0.59	0.96	0.84	0.8	0.87	0.85	0.87	0.85	0.9	0.85	0.85	0.7
20170914			0.98	0.8	0.8	0.94	0.94	0.93	0.91	0.91	0.87	0.81
	0.66	0.818	0.775167	0.7445	0.661	0.7215	0.724667	0.730667	0.6845	0.646	0.5875	0.5936
											50% change	0.0907833
											50% AI	0.684383

## Sheet: 1-Methylpyrrole(N2)
min	10	20	30	40	50	60	70	80	90	100	110	120			min	10	20	30	40	50	60	70	80	90	100	110	120
20170818	0.48	-0.04	-0.11	0.14	0.36	0.19	0.175	-0.23	-0.22	-0.22	-0.42	-0.41	1/100		20170822	0.5	0.61	0.58	0.5	0.53	0.59	0.6	0.6	0.45	0.35	0.36	-0.2	1/500
20170818	0.52	0.59	0.75	0.61	0.46	0.37	0.23	0.19	0.08	0.29	0.23	0.04			20170823	0.64	0.58	0.52	0.32	0.09	0.15	0	-0.07	-0.15	-0.08	-0.15	-0.14
20170822	0.5	0.44	0.36	0.37	0.36	0.22	0.19	0.16	-0.01	-0.06	-0.11	-0.16			20170901
															20170901	0.81	0.88	0.91	0.65	0.83	0.54	0.55	0.57	0.5	0.46	0.53	0.34
															20170904	0.72	0.67	0.75	0.72	0.66	0.78	0.72	0.65	0.45	0.69	0.68	0.68
															20170905	0.56	0.54	0.61	0.38	0.39	0.47	0.06	0.1	0.32	-0.04	-0.2	-0.22
	0.5	0.33	0.333333	0.373333	0.393333	0.26	0.198333	0.04	-0.05	0.00333333	-0.1	-0.176667			20170905	0.517	0.53	0.507	0.558	0.553	0.557	0.362	0.258	0.143	-0.103	-0.157	0.004
															20170905	0.81	0.93	0.83	0.8	1	0.45	0.61	0.59	0.5	0.28	0.16	0.14
															20170905	0.65	0.67	0.74	0.62	0.45	0.34	0.25	0.05	-0.02	-0.17	-0.35
																0.646	0.656	0.674	0.514	0.5	0.506	0.386	0.37	0.314	0.276	0.244	0.092

## Sheet: 1-pentanol(N2)
	min	10	20	30	40	50	60	70	80	90	100	110	120				min	10	20	30	40	50	60	70	80	90	100	110	120
희경	20170823	0.53	0.79	0.86	0.87	0.88	0.95	0.93	0.92	0.86	0.84	0.76	0.7	1/100		희경	20170824	0.5	0.6	0.72	0.8	0.83	0.84	0.84	0.86	0.89	0.93	0.93	0.96	1/500
		0.53	0.79	0.86	0.87	0.88	0.95	0.93	0.92	0.86	0.84	0.76	0.7					0.5	0.6	0.72	0.8	0.83	0.84	0.84	0.86	0.89	0.93	0.93	0.96
	min	10	20	30	40	50	60	70	80	90	100	110	120				min	10	20	30	40	50	60	70	80	90	100	110	120
희경	20170824	0.49	0.55	0.66	0.75	0.69	0.75	0.77	0.75	0.74	0.68	0.61	0.53	1to10			20170829	0.5	0.5	0.63	0.81	0.75	0.86	0.59	0.29	0.31	0.07	0.06	-0.06	1/10000
희경	20170828	0.52	0.75	0.79	0.8	0.79	0.85	0.94	0.95	0.95	0.83	0.78	0.84
																희경	20170830	0.77	0.8	0.87	0.82	0.84	0.34	0.32	0.45	0.41	0.23	0.33	0.23
																해수	20170901	0.55	0.63	0.72	0.75	0.78	0.79	0.71	0.61	0.6	0.63	0.37	0.22
		0.505	0.65	0.725	0.775	0.74	0.8	0.855	0.85	0.845	0.755	0.695	0.685			희경	20170904	0.62	0.89	0.9	0.83	0.8	0.81	0.77	0.71	0.62	0.7	0.76	0.63
																해수	20170904	0.47	0.54	0.76	0.8	0.73	0.82	0.82	0.87	0.82	0.82	0.76	0.69
																soyoung	20170905	0.65	0.658	0.688	0.756	0.672	0.633	0.979	0.31	0.675	0.714	0.671	0.698
																희경	20170914	0.48	0.49	0.37	0.55	0.66	0.55	0.53	0.41	0.36	0.3	0.18	0.07
																해수	20170914	0.53	0.39	0.56	0.5	0.43	0.32	0.42	0.57	0.19	0.11	0.11	-0.15
																		0.57125	0.61225	0.68725	0.727	0.70775	0.640375	0.642375	0.5275	0.498125	0.44675	0.405125	0.291
																												50% change	0.198125
																												50% AI	0.489125
